# Supplementary material for: Cysteine and Methionine Biosynthetic Enzymes Have Distinct Effects on Seed Nutritional Quality and on Molecular Phenotypes Associated With Accumulation of a Methionine-Rich Seed Storage Protein in Rice
Source: Front Plant Sci. 2020 Jul 22;11:1118. doi: 10.3389/fpls.2020.01118 (PMC7387578; doi:10.3389/fpls.2020.01118)
Supplement: Supplementary Table 1 — Significance testing results for genes presented in Figures 1, 3, 6, and 7. [file Table_1.xlsx]

## Sheet: DiffrentialExpressionAnalysis
		SSA v Taipei	SSA v Taipei	SSA v Taipei	SSA v Taipei	CGS v Taipei	CGS v Taipei	CGS v Taipei	CGS v Taipei	SAT v Taipei	SAT v Taipei	SAT v Taipei	SAT v Taipei	CGSxSSA v Taipei	CGSxSSA v Taipei	CGSxSSA v Taipei	CGSxSSA v Taipei	SATxSSA v Taipei	SATxSSA v Taipei	SATxSSA v Taipei	SATxSSA v Taipei
		LFC	LFC.SE	pvalue	padj	LFC	LFC.SE	pvalue	padj	LFC	LFC.SE	pvalue	padj	LFC	LFC.SE	pvalue	padj	LFC	LFC.SE	pvalue	padj
OsCGS	Os03g0376100	0.196209	0.143582	0.172231	0.511072	0.0268059	0.129615	0.826499	0.930796	0.110839	0.143747	0.446378	0.775539	-0.0329117	0.135476	0.807842	0.985426	0.278615	0.143498	0.0515042	0.242921
OsCGS	Os06g0176900	0.223365	0.188903	0.245751	NA	0.0562163	0.199409	0.697933	NA	0.200707	0.187189	0.288291	NA	0.0971455	0.193852	0.586481	0.957797	0.0336921	0.187765	0.897229	NA
OsSAT	Os03g0133900	-0.264481	0.082334	0.00129885	0.0237266	0.0291327	0.0726765	0.694332	0.871688	-0.0651585	0.0822724	0.432098	0.767178	-0.107107	0.0766249	0.162198	0.777303	-0.100156	0.0819991	0.223557	0.523598
OsSAT	Os03g0185000	-0.029938	0.151231	0.627469	NA	-0.117205	0.163646	0.345078	NA	0.402049	0.153763	0.0434531	NA	0.161106	0.15964	0.317628	NA	0.0330163	0.15247	0.860117	NA
OsSAT	Os03g0196600	-0.175579	0.158252	0.265392	0.62121	-0.23365	0.144172	0.106969	0.337138	0.100369	0.157855	0.50829	0.811621	0.0274873	0.149555	0.854283	0.990936	-0.10728	0.157806	0.498913	0.760987
OsSAT	Os05g0533500	0.687154	0.148622	3.60918e-06	0.000227057	0.22147	0.136271	0.0996958	0.323324	0.13455	0.151017	0.39357	0.740358	0.508319	0.141343	0.000325055	0.0193764	-0.134228	0.151208	0.338813	0.641317
ER chaperones	Os01g0895600	0.0948141	0.128089	0.460856	0.774821	-0.0104839	0.115016	0.933981	0.976034	0.12672	0.128223	0.323113	0.686085	0.0844795	0.12035	0.48268	0.933683	0.0579172	0.128066	0.655293	0.854156
ER chaperones	Os01g0977200	1.52686	0.184538	1.746e-16	7.18077e-14	0.0838267	0.170725	0.517617	0.764237	-0.0571945	0.185304	0.568771	0.84492	1.41681	0.176344	9.85475e-16	4.86595e-13	1.09345	0.184635	3.93684e-09	8.70804e-07
ER chaperones	Os02g0100100	0.14022	0.125442	0.256193	0.611255	-0.0922506	0.112365	0.412541	0.68937	-0.29224	0.125573	0.0189385	0.179665	-0.0134834	0.117664	0.908782	0.992466	0.0380651	0.125449	0.754161	0.90175
ER chaperones	Os02g0115900	2.05455	0.183668	8.98008e-29	9.16467e-26	0.404159	0.169156	0.00881172	0.0702743	0.17117	0.183692	0.525908	0.822329	1.84581	0.17534	4.70769e-26	4.49904e-23	1.46927	0.183671	1.81561e-15	1.0111e-12
ER chaperones	Os02g0195300	-0.0719777	0.0657515	0.277709	0.633692	-0.20941	0.0586673	0.000355212	0.00693866	-0.264786	0.0668685	7.59138e-05	0.00476491	-0.12133	0.0616613	0.049149	0.526415	-0.182538	0.0658851	0.00568425	0.0646025
ER chaperones	Os02g0710900	1.60762	0.10214	8.63037e-56	2.3781e-52	0.136775	0.0913317	0.117726	0.355798	-0.116096	0.102861	0.212491	0.578625	1.58247	0.0954295	1.00295e-61	3.71418e-58	1.08646	0.102241	3.04026e-26	4.1882e-23
ER chaperones	Os03g0733800	1.00394	0.156588	1.52391e-10	2.59206e-08	0.236292	0.142136	0.0845032	0.294422	0.15328	0.15679	0.376271	0.726926	0.933396	0.148053	2.90064e-10	7.16119e-08	0.43089	0.156673	0.00703983	0.0744788
ER chaperones	Os03g0832200	0.86589	0.223894	0.000130875	0.00409103	-0.21324	0.215812	0.386382	0.667876	-0.158232	0.223933	0.307308	0.67225	1.03916	0.21979	3.43101e-06	0.000352941	0.519019	0.223901	0.021837	0.147912
ER chaperones	Os04g0307200	0.0538662	0.0900394	0.547748	0.824318	-0.0099486	0.0799944	0.901452	0.963245	-0.0356346	0.0902732	0.691422	0.899257	-0.0182687	0.084092	0.82801	0.987988	0.0156018	0.0900198	0.861811	0.948487
ER chaperones	Os04g0402100	1.14128	0.0792458	4.84491e-47	1.21365e-43	-0.00450511	0.0702644	0.977879	0.991889	-0.0927535	0.0794478	0.220241	0.587384	1.10177	0.073753	1.87272e-50	4.62343e-47	0.722774	0.0792808	8.95438e-20	8.08179e-17
ER chaperones	Os04g0432500	0.0550972	0.0868008	0.527147	0.812924	0.106873	0.0771238	0.166124	0.429846	0.0312226	0.0872223	0.723295	0.911835	0.0250904	0.0812718	0.757542	0.979963	0.0605163	0.0866575	0.486246	0.752231
ER chaperones	Os05g0156300	0.11365	0.0574285	0.0476878	0.253675	-0.00928856	0.0508218	0.856728	0.943914	-0.119976	0.0577757	0.037174	0.256482	0.136152	0.0534262	0.0108225	0.243399	0.0977411	0.0573939	0.0884553	0.32376
ER chaperones	Os05g0156500	1.58059	0.133466	2.7943e-32	3.34769e-29	0.182937	0.120827	0.107276	0.337654	0.161118	0.134546	0.286848	0.654973	1.39669	0.125607	1.01907e-28	1.07825e-25	1.12274	0.133639	5.96052e-17	3.71454e-14
ER chaperones	Os05g0428600	3.49269	0.230092	5.00652e-65	1.97078e-61	-0.275821	0.227122	0.556889	0.789769	0.329087	0.230098	0.34871	0.706654	3.4037	0.228904	3.98249e-68	1.96642e-64	2.77586	0.230092	7.89489e-49	4.13282e-45
ER chaperones	Os06g0163400	0.00626375	0.117239	0.941192	0.983448	-0.0989048	0.105015	0.342317	0.629948	-0.489174	0.118465	3.35153e-05	0.00260432	-0.0447717	0.110061	0.684348	0.970597	-0.104379	0.117313	0.38026	0.675469
ER chaperones	Os06g0716700	1.5316	0.0937621	6.05537e-60	2.0857e-56	0.134104	0.0833946	0.0954036	0.315066	0.0255579	0.0940039	0.858775	0.958678	1.51837	0.0874329	1.5347e-67	6.4953e-64	1.05254	0.0937996	4.41194e-29	7.21738e-26
ER chaperones	Os07g0246200	0.579258	0.0793056	2.68903e-13	7.88257e-11	-0.164317	0.0703431	0.0206902	0.122776	-0.111206	0.0795119	0.153269	0.504082	0.599007	0.0738158	4.88332e-16	2.51121e-13	0.373136	0.0793329	2.61639e-06	0.000241984
ER chaperones	Os07g0524100	-0.0623819	0.0890881	0.484569	0.789263	0.094962	0.0789698	0.232223	0.515096	-0.16369	0.0895305	0.0668275	0.344796	0.000494773	0.0831474	0.995228	0.999793	-0.101655	0.0890533	0.253268	0.555573
ER chaperones	Os08g0487800	0.11836	0.0901252	0.186098	0.529301	-0.117778	0.0802123	0.143005	0.39578	-0.200001	0.0906091	0.0266531	0.214815	0.0133242	0.0842074	0.874272	0.991589	0.0658513	0.0901178	0.461246	0.735389
ER chaperones	Os09g0451500	2.14509	0.117781	5.02947e-74	3.46468e-70	0.187652	0.105531	0.05973	0.239519	-0.327	0.11836	0.00294562	0.0614822	2.14877	0.110298	1.92755e-84	1.90352e-80	1.44195	0.117844	3.26895e-34	7.77832e-31
ER chaperones	Os09g0474300	0.161731	0.130455	0.210492	0.560018	0.0800905	0.117042	0.496955	0.750199	-0.18359	0.13059	0.154409	0.505504	0.0442648	0.122509	0.717881	0.976061	-0.0713518	0.130496	0.579452	0.812411
ER chaperones	Os09g0512700	3.35173	0.169646	2.47527e-85	2.27354e-81	0.253851	0.158552	0.0475022	0.208865	-0.0648558	0.174233	0.326557	0.688999	3.11032	0.161506	8.39691e-82	6.21917e-78	2.78736	0.169833	7.39662e-60	6.45331e-56
ER chaperones	Os11g0199200	1.15462	0.198383	6.96581e-09	8.64608e-07	0.200463	0.184823	0.22723	0.509764	-0.0459559	0.198388	0.650225	0.883277	1.03913	0.190769	5.07205e-08	7.90866e-06	0.708732	0.198384	0.000412967	0.0114147
ER chaperones	Os12g0514500	0.178728	0.0827886	0.0306669	0.196345	0.0545877	0.0734645	0.456038	0.720832	-0.108262	0.083127	0.188499	0.548281	0.166571	0.0771808	0.0309172	0.426222	0.0600323	0.0828266	0.470712	0.74211
SULTR	Os01g0593700	-0.354772	0.230287	0.0785612	0.338401	0.127191	0.229292	0.616605	0.827315	0.364934	0.230291	0.113772	0.441728	0.200185	0.230468	0.402818	0.915091	-0.55368	0.230286	0.00307555	0.044182
SULTR	Os01g0645900	0.0253172	0.174379	0.906093	0.973206	0.200833	0.159605	0.207903	0.484724	0.414746	0.174158	0.0165137	0.166755	0.0784876	0.165972	0.635813	0.964243	-0.0603909	0.174405	0.699266	0.876491
SULTR	Os01g0719300	-0.105885	0.196757	0.556848	0.82971	0.342803	0.182932	0.0650315	0.251765	0.378447	0.196645	0.0517618	0.30361	0.0695742	0.189035	0.712353	0.97573	-0.220274	0.196778	0.23124	0.531525
SULTR	Os03g0161200	-0.060251	0.124528	0.614366	0.859944	0.137549	0.111432	0.216679	0.496134	0.0826789	0.124537	0.511738	0.81409	0.149229	0.116712	0.201024	0.812931	0.17805	0.124397	0.152348	0.430615
SULTR	Os03g0195300	-0.035134	0.138768	0.78533	0.931191	0.11566	0.124854	0.352893	0.639487	0.324409	0.138165	0.0182675	0.175979	-0.0454346	0.131097	0.728452	0.976841	0.119095	0.138117	0.390966	0.684218
SULTR	Os03g0195450	0.500811	0.183594	0.0064809	0.0722123	0.571944	0.169896	0.000835733	0.013247	0.137735	0.186891	0.495462	0.804623	0.190238	0.178475	0.283611	0.867307	0.144939	0.18533	0.459371	0.733986
SULTR	Os03g0195500	0.447215	0.14414	0.00184701	0.0306039	0.20822	0.13226	0.115027	0.350756	0.0567839	0.147494	0.716411	0.908232	0.170838	0.138462	0.217038	0.825247	-0.134222	0.147259	0.342156	0.644427
SULTR	Os03g0195800	1.7638	0.208249	2.32904e-15	8.79134e-13	-0.0378362	0.21764	0.280095	0.568677	0.0730353	0.207176	0.03128	0.234726	1.42662	0.214387	4.95252e-13	1.72616e-10	0.0661035	0.20738	0.0175763	0.129809
SULTR	Os03g0196000	-0.202538	0.227871	0.403691	0.736637	-0.550574	0.230438	0.0155181	0.101771	-0.0908477	0.227737	0.760843	0.925608	-0.225663	0.229886	0.335142	0.890369	0.144731	0.228807	0.491468	0.756092
SULTR	Os06g0143700	-0.0796024	0.149538	0.568186	0.835818	0.263138	0.13501	0.0515502	0.218763	0.46829	0.149272	0.00161863	0.0410523	0.148956	0.141008	0.290569	0.870398	-0.0438765	0.149465	0.743446	0.898079
SULTR	Os08g0406400	0.332246	0.151597	0.0277026	0.185458	0.486016	0.137318	0.000455432	0.0083263	-0.059587	0.153465	0.675125	0.89425	0.0312971	0.144624	0.828664	0.988042	-0.205311	0.153164	0.165275	0.449007
SULTR	Os09g0240500	1.4417	0.187901	2.14262e-14	7.28887e-12	0.198968	0.173944	0.21603	0.495654	0.0187155	0.188341	0.955276	0.988143	1.28962	0.1798	9.65284e-13	3.32529e-10	-0.201686	0.188341	0.195212	0.490377
SULTR	Os10g0420400	0.0993821	0.153905	0.510164	0.804014	-0.0912238	0.140523	0.519575	0.765345	-0.174256	0.155639	0.255744	0.626354	0.10596	0.145988	0.468361	0.931234	-0.0322952	0.154151	0.834133	0.936579
SulfateToCysOrPAPS	Os01g0978100	0.261013	0.0992846	0.00894686	0.0886802	0.386274	0.0883228	1.20831e-05	0.000506379	0.254739	0.0994909	0.0109389	0.133618	0.278617	0.0928433	0.00268618	0.0966959	0.229678	0.0992497	0.0215901	0.147006
SulfateToCysOrPAPS	Os02g0754900	0.0157372	0.0645757	0.809783	0.94038	0.0972223	0.057231	0.0894576	0.30407	0.110224	0.0648041	0.0888759	0.394059	0.0774088	0.0603764	0.199805	0.811497	-0.0276501	0.0645018	0.664955	0.858462
SulfateToCysOrPAPS	Os03g0743900	0.864974	0.166109	1.76168e-07	1.64553e-05	0.0122503	0.151576	0.900109	0.962871	-0.114869	0.166417	0.436951	0.770289	0.823338	0.157548	1.85412e-07	2.56683e-05	-0.105151	0.166334	0.473502	0.743671
SulfateToCysOrPAPS	Os03g0747800	-0.0213429	0.0672633	0.74288	0.916247	0.0818269	0.0594271	0.167241	0.431102	0.346466	0.0670836	2.35313e-07	4.27715e-05	0.0263128	0.0626017	0.674257	0.968856	0.223268	0.0670066	0.000864073	0.0186295
SulfateToCysOrPAPS	Os03g0806500	-0.193162	0.0920865	0.0356773	0.215874	-8.96851e-05	0.0815857	0.994602	0.998477	-0.013708	0.0920494	0.887564	0.966995	-0.0620758	0.085875	0.469816	0.931234	-0.116804	0.0918309	0.203892	0.500673
SulfateToCysOrPAPS	Os04g0165700	0.0908006	0.173882	0.59549	0.849999	-0.0476478	0.159243	0.769693	0.90662	-0.0419846	0.174023	0.802938	0.940932	0.0930248	0.165412	0.57413	0.953942	-0.0408354	0.173913	0.808176	0.926821
SulfateToCysOrPAPS	Os05g0503300	0.352712	0.10777	0.000978697	0.0193319	-0.052302	0.096141	0.587862	0.810117	-0.253468	0.108075	0.0181355	0.175288	0.197527	0.100795	0.0500823	0.530558	-0.292653	0.107987	0.00632566	0.0692462
SulfateToCysOrPAPS	Os07g0509800	0.918156	0.199502	4.00883e-06	0.00024493	-0.0284022	0.186131	0.900256	0.962871	-0.500289	0.199631	0.00693648	0.102898	0.980552	0.191973	4.96234e-07	6.17707e-05	-0.788789	0.19964	1.75506e-05	0.00113424
SulfateToCysOrPAPS	Os07g0573100	-0.0525499	0.0773278	0.496356	0.79629	0.0436241	0.0684495	0.525895	0.769859	-0.176414	0.077764	0.022877	0.199105	0.00112558	0.0720783	0.987532	0.999549	0.078944	0.0770749	0.303182	0.607873
SulfateToCysOrPAPS	Os08g0412401	0.0465496	0.0769919	0.551691	0.827034	0.176214	0.0682972	0.00981212	0.0753656	0.246987	0.0767829	0.00130036	0.0353433	0.0693375	0.0723909	0.338094	0.891499	0.220233	0.0758598	0.00371189	0.0498486
SulfateToCysOrPAPS	Os12g0625000	1.25868	0.16518	2.24875e-14	7.55662e-12	0.0294511	0.150833	0.805798	0.922116	-0.261465	0.165782	0.0881819	0.392944	0.846112	0.156721	7.12123e-08	1.07953e-05	-0.153818	0.165604	0.301415	0.605933
HMT	Os01g0772900	-0.404826	0.218262	0.0680322	0.31197	-0.435076	0.208421	0.0369202	0.179122	-0.0135175	0.218005	0.968874	0.991642	-0.362351	0.213135	0.0913246	0.660662	-0.276008	0.218048	0.2291	0.530104
HMT	Os03g0221200	2.07627	0.230258	2.81919e-17	1.23306e-14	0.204338	0.229633	0.126234	0.369724	0.0289343	0.23017	0.469277	0.791115	1.7511	0.230594	4.59333e-14	1.86414e-11	0.154122	0.230194	0.820029	0.931651
HMT	Os10g0422200	1.64849	0.2303	4.73636e-11	8.5862e-09	-0.0569699	0.229977	0.984598	0.99474	-0.136807	0.229922	0.153785	0.505211	1.4594	0.230647	1.91869e-09	4.11906e-07	-0.112299	0.23001	0.21952	0.518659
HMT	Os12g0607000	0.171109	0.135208	0.20581	0.554306	0.176843	0.121482	0.146025	0.399944	0.104033	0.135238	0.445476	0.774929	0.114903	0.127074	0.365818	0.903438	-0.089401	0.135234	0.492676	0.757064
OAS-clusterHomologs	Os01g0874900	0.922479	0.158308	4.68797e-09	6.0363e-07	0.00868579	0.14384	0.9293	0.97464	-0.295688	0.158618	0.0508159	0.300598	0.793534	0.149765	1.25717e-07	1.81683e-05	-0.410956	0.158582	0.00691572	0.073762
OAS-clusterHomologs	Os02g0129800	1.7005	0.227069	2.54879e-12	5.95185e-10	-0.380928	0.222236	0.099739	0.323324	-0.206906	0.227805	0.200029	0.561635	1.29817	0.224033	3.41948e-08	5.597e-06	-0.642305	0.227918	8.78422e-05	0.00383197
OAS-clusterHomologs	Os02g0465900	0.552982	0.166702	0.000733093	0.0156713	-0.215992	0.151944	0.15703	0.416242	-0.364645	0.166743	0.0265937	0.214635	0.272394	0.1581	0.0858683	0.650151	-0.708478	0.166749	1.37677e-05	0.000935989
OAS-clusterHomologs	Os02g0754900	0.0157372	0.0645757	0.809783	0.94038	0.0972223	0.057231	0.0894576	0.30407	0.110224	0.0648041	0.0888759	0.394059	0.0774088	0.0603764	0.199805	0.811497	-0.0276501	0.0645018	0.664955	0.858462
OAS-clusterHomologs	Os03g0165900	2.12879	0.214574	5.58177e-26	4.80643e-23	-0.107868	0.22325	0.2979	0.587071	0.127161	0.214512	0.00306802	0.0629822	1.90698	0.220123	4.88005e-25	4.3811e-22	0.123959	0.214523	0.000481759	0.0127112
OAS-clusterHomologs	Os03g0738400	0.0567678	0.0735749	0.444633	0.765214	0.359335	0.0649951	3.35599e-08	3.52392e-06	0.0180528	0.0736559	0.813423	0.944013	0.0786633	0.0684557	0.250497	0.846979	0.0731347	0.0735464	0.323145	0.628021
OAS-clusterHomologs	Os04g0448600	-0.212174	0.107953	0.0494377	0.259378	-0.346063	0.0967789	0.000359129	0.00699101	0.0518937	0.107636	0.616535	0.868077	-0.0918272	0.100987	0.363346	0.902761	-0.000630762	0.107162	0.993535	0.997933
OAS-clusterHomologs	Os05g0429000	0.155558	0.123132	0.209703	0.558988	0.208454	0.110513	0.0589719	0.23783	0.315491	0.123132	0.0103135	0.129655	-0.0365332	0.116552	0.753476	0.979958	0.130417	0.12302	0.293948	0.598905
OAS-clusterHomologs	Os05g0506000	1.16579	0.17535	2.43423e-11	4.62588e-09	0.0484904	0.161242	0.758127	0.901911	-0.825278	0.176889	1.05896e-06	0.000153134	1.00469	0.166977	2.45222e-09	5.08038e-07	-1.02758	0.176863	1.10626e-09	2.78415e-07
OAS-clusterHomologs	Os07g0509800	0.918156	0.199502	4.00883e-06	0.00024493	-0.0284022	0.186131	0.900256	0.962871	-0.500289	0.199631	0.00693648	0.102898	0.980552	0.191973	4.96234e-07	6.17707e-05	-0.788789	0.19964	1.75506e-05	0.00113424
OAS-clusterHomologs	Os08g0412401	0.0465496	0.0769919	0.551691	0.827034	0.176214	0.0682972	0.00981212	0.0753656	0.246987	0.0767829	0.00130036	0.0353433	0.0693375	0.0723909	0.338094	0.891499	0.220233	0.0758598	0.00371189	0.0498486
OAS-clusterHomologs	Os09g0278300	0.00307672	0.0730189	0.974997	NA	-0.0281001	0.0822603	0.768536	NA	0.0280038	0.0730189	0.687532	NA	0.0219809	0.0780418	0.783212	NA	0.00155689	0.0730189	0.994033	NA
OAS-clusterHomologs	Os10g0509600	1.47528	0.229576	3.83035e-09	4.97855e-07	0.0661241	0.230343	0.484833	0.742053	0.202404	0.227641	0.465493	0.788184	1.34406	0.230343	4.24893e-08	6.84124e-06	-0.0731231	0.227509	0.290212	0.594764
OAS-clusterHomologs	Os11g0455800	0.0385059	0.103588	0.715887	0.904999	0.144107	0.0921416	0.117972	0.35616	0.0609058	0.103601	0.560822	0.839655	0.0790425	0.096717	0.413759	0.917862	0.101587	0.103577	0.328446	0.63164
OAS-clusterHomologs	Os12g0409000	0.298631	0.0700443	1.97654e-05	0.000912286	0.0253866	0.0621562	0.679155	0.863202	-0.0318717	0.0704383	0.643488	0.880748	0.0917568	0.0653712	0.16042	0.776162	0.164956	0.0700945	0.0186792	0.135095
